# Supplementary material for: Genome-Wide Identification and Characterization of wALOG Family Genes Involved in Branch Meristem Development of Branching Head Wheat
Source: Genes (Basel). 2018 Oct 19;9(10):510. doi: 10.3390/genes9100510 (PMC6209938; doi:10.3390/genes9100510)
Supplement: Supplementary file 1 [file genes-09-00510-s001.zip]

Archive with 3 entries (2 files):
- WenzhiNan-Supplementary-materials/
- WenzhiNan-Supplementary-materials/Supplementary-materials-genes.doc
- WenzhiNan-Supplementary-materials/TableS3.xlsx
