# Supplementary material for: Genome-Wide Identification and Characterization of wALOG Family Genes Involved in Branch Meristem Development of Branching Head Wheat
Source: Genes (Basel). 2018 Oct 19;9(10):510. doi: 10.3390/genes9100510 (PMC6209938; doi:10.3390/genes9100510)
Supplement: Supplementary file 1 [file genes-09-00510-s001.zip › WenzhiNan-Supplementary-materials/TableS3.xlsx]

## Sheet: all
Table S3 Cis regulatory analysis of promoter region (-2000 bp upstream) of wheat ALOG genes of cis-element)
	genes of promoters
Kinds of the cis-acting regulatory element	TaTAW1-1AL	TtuTAW1-1A	TaTAW1-1BL	TtuTAW1-1B	TaG1L8-1AL	TtuG1L8-1A	TaG1L8-1BL	TtuG1L8-1B	TaG1L9-1AL	TtuG1L9-1A	TaG1L9-1BL	TtuG1L9-1B	TaG1-2AL	TtuG1-2A	TaG1-2BL	TtuG1-2B	TaG1L4-2AL	TtuG1L4-2A	TaG1L4-2BL	TtuG1L4-2B	TaG1L7-3AL	TtuG1L7-3A	TaG1L7-3BL	TtuG1L7-3B	TaG1L3-6BL	TtuG1L3-6B	TaG1L3-6AL	TtuG1L3-6A	TaTH1-6AL	TtuTH1-6A	TaTH1-6BL	TtuTH1-6B	TaG1L1-6AS	TtuG1L1-6A	TaG1L1-6BS	TtuG1L1-6B	TaG1L2-7AL	TtuG1L2-7A	TaG1L2-7BL	TtuG1L2-7B	annotation
3-AF1bindingsite									3-AF1bindingsite	3-AF1bindingsite																			3-AF1bindingsite	3-AF1bindingsite	3-AF1bindingsite	3-AF1bindingsite									light responsive element
5UTRPy-richstretch			5UTRPy-richstretch	5UTRPy-richstretch		5UTRPy-richstretch			5UTRPy-richstretch	5UTRPy-richstretch	5UTRPy-richstretch	5UTRPy-richstretch					5UTRPy-richstretch	5UTRPy-richstretch									5UTRPy-richstretch	5UTRPy-richstretch	5UTRPy-richstretch	5UTRPy-richstretch			5UTRPy-richstretch	5UTRPy-richstretch							cis-acting element conferring high transcription levels
AAGAA-motif	AAGAA-motif	AAGAA-motif	AAGAA-motif	AAGAA-motif			AAGAA-motif										AAGAA-motif	AAGAA-motif	AAGAA-motif	AAGAA-motif	AAGAA-motif	AAGAA-motif	AAGAA-motif	AAGAA-motif				AAGAA-motif					AAGAA-motif	AAGAA-motif	AAGAA-motif	AAGAA-motif				AAGAA-motif
A-box	A-box		A-box	A-box	A-box	A-box	A-box	A-box	A-box	A-box	A-box	A-box	A-box	A-box	A-box	A-box									A-box	A-box	A-box	A-box	A-box	A-box				A-box			A-box	A-box	A-box	A-box	sequence conserved in alpha-amylase promoters
AAAC-motif											AAAC-motif	AAAC-motif													AAGAA-motif																light responsive element
ABRE			ABRE	ABRE	ABRE	ABRE	ABRE	ABRE	ABRE	ABRE	ABRE	ABRE	ABRE	ABRE	ABRE	ABRE					ABRE	ABRE	ABRE	ABRE			ABRE		ABRE	ABRE	ABRE		ABRE	ABRE	ABRE	ABRE	ABRE	ABRE			cis-acting element involved in the abscisic acid responsiveness
AC-II													AC-II	AC-II	AC-II	AC-II	AC-II	AC-II	AC-II	AC-II						AC-II	AC-II	AC-II
ACE	ACE	ACE			ACE						ACE	ACE							ACE	ACE			ACE	ACE													ACE	ACE		ACE	cis-acting element involved in light responsiveness
AE-box				AE-box					AE-box	AE-box	AE-box	AE-box					AE-box	AE-box											AE-box	AE-box	AE-box	AE-box	AE-box	AE-box	AE-box	AE-box			AE-box	AE-box	part of a module for light response
ARE	ARE	ARE	ARE	ARE	ARE	ARE	ARE	ARE	ARE	ARE	ARE	ARE					ARE	ARE	ARE	ARE	ARE		ARE	ARE					ARE	ARE	ARE	ARE	ARE	ARE			ARE	ARE	ARE	ARE	cis-acting regulatory element essential for the anaerobic induction
ATC-motif				ATC-motif					ATC-motif	ATC-motif																							ATC-motif	ATC-motif	ATC-motif	ATC-motif					part of a conserved DNA module involved in light responsiveness
ATCT-motif																																	ATCT-motif	ATCT-motif							part of a conserved DNA module involved in light responsiveness
AT-richelement																													AT-richelement	AT-richelement	AT-richelement	AT-richelement									binding site of AT-rich DNA binding protein (ATBP-1)
as-2-box					as-2-box	as-2-box			as-2-box	as-2-box	as-2-box	as-2-box	as-2-box	as-2-box																					as-2-box	as-2-box					involved in shoot-specific expression and light responsiveness
ATGCAAATmotif			ATGCAAATmotif	ATGCAAATmotif		ATGCAAATmotif																				ATGCAAATmotif	ATGCAAATmotif	ATGCAAATmotif													cis-acting regulatory element associated to the TGAGTCA motif
AuxRR-core									AuxRR-core	AuxRR-core	AuxRR-core	AuxRR-core					AuxRR-core	AuxRR-core	AuxRR-core	AuxRR-core	AuxRR-core	AuxRR-core	AuxRR-core	AuxRR-core	AuxRR-core	AuxRR-core	AuxRR-core	AuxRR-core										AuxRR-core			cis-acting regulatory element involved in auxin responsiveness
Box4	Box4	Box4	Box4	Box4							Box4	Box4	Box4				Box4	Box4	Box4	Box4	Box4	Box4	Box4	Box4	Box4	Box4	Box4	Box4	Box4	Box4	Box4	Box4	Box4	Box4	Box4	Box4					part of a conserved DNA module involved in light responsiveness
BoxI	BoxI	BoxI	BoxI	BoxI			BoxI	BoxI	BoxI	BoxI	BoxI	BoxI									BoxI	BoxI																	BoxI	BoxI	light responsive element
BoxIII			BoxIII	BoxIII					BoxIII	BoxIII	BoxIII	BoxIII																													protein binding site
boxE											boxE	boxE													boxE
boxS	boxS	boxS	boxS	boxS	boxS	boxS		boxS					boxS	boxS	boxS	boxS			box S	box S									boxS	boxS	boxS	boxS								box S
Box-W1	Box-W1	Box-W1															Box-W1	Box-W1	Box-W1	Box-W1									Box-W1	Box-W1	Box-W1	Box-W1	Box-W1	Box-W1	Box-W1	Box-W1					fungal elicitor responsive element
CAAT-box	CAAT-box	CAAT-box	CAAT-box	CAAT-box	CAAT-box	CAAT-box	CAAT-box	CAAT-box	CAAT-box	CAAT-box	CAAT-box	CAAT-box	CAAT-box	CAAT-box	CAAT-box	CAAT-box	CAAT-box	CAAT-box	CAAT-box	CAAT-box	CAAT-box	CAAT-box	CAAT-box	CAAT-box	CAAT-box	CAAT-box	CAAT-box	CAAT-box	CAAT-box	CAAT-box	CAAT-box	CAAT-box	CAAT-box	CAAT-box	CAAT-box	CAAT-box	CAAT-box	CAAT-box	CAAT-box	CAAT-box	common cis-acting element in promoter and enhancer regions
CAT-box					CAT-box	CAT-box			CAT-box	CAT-box	CAT-box	CAT-box		Box4	CAT-box	CAT-box	CAT-box	CAT-box	CAT-box	CAT-box			CAT-box	CAT-box	CAT-box	CAT-box	CAT-box	CAT-box	CAT-box	CAT-box							CAT-box	CAT-box		CAT-box	cis-acting regulatory element related to meristem expression
CATT-motif	CATT-motif	CATT-motif	CATT-motif	CATT-motif	CATT-motif	CATT-motif	CATT-motif	CATT-motif									CATT-motif	CATT-motif							CATT-motif	CATT-motif	CATT-motif	CATT-motif					CATT-motif	CATT-motif	CATT-motif	CATT-motif					part of a light responsive element
C-box	C-box																																								cis-acting regulatory element involved in light responsiveness
CCAAT-box			CCAAT-box	CCAAT-box	CCAAT-box	CCAAT-box			CCAAT-box	CCAAT-box			CCAAT-box	CCAAT-box	CCAAT-box	CCAAT-box					CCAAT-box	CCAAT-box	CCAAT-box	CCAAT-box							CCAAT-box	CCAAT-box					CCAAT-box	CCAAT-box			MYBHv1 binding site
CCGTCC-box					CCGTCC-box	CCGTCC-box	CCGTCC-box	CCGTCC-box	CCGTCC-box	CCGTCC-box	CCGTCC-box	CCGTCC-box	CCGTCC-box	CCGTCC-box	CCGTCC-box	CCGTCC-box									CCGTCC-box	CCGTCC-box	CCGTCC-box	CCGTCC-box	CCGTCC-box	CCGTCC-box				CCGTCC-box			CCGTCC-box	CCGTCC-box	CCGTCC-box	CCGTCC-box	cis-acting regulatory element related to meristem specific activation
CE3																							CE3	CE3																	cis-acting element involved in ABA and VP1 responsiveness
CGTCA-motif	CGTCA-motif	CGTCA-motif	CGTCA-motif	CGTCA-motif	CGTCA-motif	CGTCA-motif	CGTCA-motif	CGTCA-motif	CGTCA-motif	CGTCA-motif	CGTCA-motif	CGTCA-motif	CGTCA-motif	CGTCA-motif	CGTCA-motif	CGTCA-motif					CGTCA-motif	CGTCA-motif	CGTCA-motif	CGTCA-motif	CGTCA-motif	CGTCA-motif	CGTCA-motif	CGTCA-motif	CGTCA-motif	CGTCA-motif			CGTCA-motif	CGTCA-motif	CGTCA-motif	CGTCA-motif	CGTCA-motif	CGTCA-motif	CGTCA-motif	CGTCA-motif	cis-acting regulatory element involved in the MeJA-responsiveness
chs-Unit1m1																										chs-Unit1m1															part of a light responsive element
circadian	circadian	circadian	circadian	circadian									circadian				circadian	circadian	circadian	circadian			circadian	circadian	circadian	circadian	circadian	circadian	circadian	circadian							circadian	circadian	circadian	circadian	cis-acting regulatory element involved in circadian control
CTAG-motif											CTAG-motif	CTAG-motif					CTAG-motif	CTAG-motif	CTAG-motif	CTAG-motif							CTAG-motif										CTAG-motif	CTAG-motif
EIRE							EIRE	EIRE											EIRE	EIRE																	EIRE	EIRE			elicitor-responsive element
ERE							ERE	ERE																	ERE	ERE		ERE	ERE	ERE					ERE	ERE			ERE	ERE	ethylene-responsive element
F-box									F-box	F-box	F-box	F-box
GAG-motif	GAG-motif	GAG-motif	GAG-motif	GAG-motif	GAG-motif	GAG-motif							GAG-motif	GAG-motif	GAG-motif	GAG-motif	GAG-motif	GAG-motif	GAG-motif	GAG-motif	GAG-motif	GAG-motif	GAG-motif	GAG-motif			GAG-motif	GAG-motif	GAG-motif	GAG-motif	GAG-motif	GAG-motif	GAG-motif	GAG-motif	GAG-motif	GAG-motif			GAG-motif	GAG-motif	part of a light responsive element
GA-motif						GA-motif	GA-motif	GA-motif																	GA-motif												GA-motif	GA-motif			part of a light responsive element
Gap-box																			Gap-box	Gap-box																					part of a light responsive element
GARE-motif	GARE-motif	GARE-motif									GARE-motif	GARE-motif					GARE-motif	GARE-motif	GARE-motif	GARE-motif	GARE-motif	GARE-motif									GARE-motif	GARE-motif	GARE-motif	GARE-motif	GARE-motif	GARE-motif	GARE-motif	GARE-motif			gibberellin-responsive element
GATA-motif	GATA-motif				GATA-motif																										GATA-motif	GATA-motif	GATA-motif	GATA-motif	GATA-motif	GATA-motif	GATA-motif	GATA-motif	GATA-motif	GATA-motif	part of a light responsive element
G-Box	G-Box	G-Box	G-Box	G-Box	G-Box	G-Box	G-Box	G-Box	G-Box	G-Box	G-Box	G-Box	G-Box	G-Box					G-Box	G-Box			G-Box	G-Box								G-Box	G-Box	G-Box	G-Box	G-Box	G-Box	G-Box			cis-acting regulatory element involved in light responsiveness
G-box		G-box		G-box		G-box		G-box	G-box	G-box	G-box	G-box	G-box	G-box	G-box	G-box	G-box	G-box			G-box	G-box	G-box	G-box	G-box	G-box	G-box	G-box	G-box	G-box	G-box	G-box	G-box	G-box	G-box	G-box	G-box	G-box			cis-acting regulatory element involved in light responsiveness
GCCbox					GCCbox	GCCbox									GCCbox	GCCbox																									AGCCGCC
GC-motif	GC-motif				GC-motif	GC-motif	GC-motif	GC-motif	GC-motif	GC-motif	GC-motif	GC-motif	GC-motif	GC-motif	GC-motif	GC-motif			GC-motif	GC-motif	GC-motif	GC-motif	GC-motif	GC-motif	GC-motif	GC-motif							GC-motif	GC-motif			GC-motif	GC-motif	GC-motif	GC-motif	enhancer-like element involved in anoxic specific inducibility
GCN4_motif					GCN4_motif										GCN4_motif	GCN4_motif	GCN4_motif	GCN4_motif	GCN4_motif	GCN4_motif												GCN4_motif	GCN4_motif	GCN4_motif	GCN4_motif	GCN4_motif	GCN4_motif	GCN4_motif	GCN4_motif	GCN4_motif	cis-regulatory element involved in endosperm expression
GT1-motif	GT1-motif	GT1-motif		GT1-motif									GT1-motif	GT1-motif	GT1-motif	GT1-motif	GT1-motif	GT1-motif	GT1-motif	GT1-motif	GT1-motif	GT1-motif	GT1-motif	GT1-motif	GT1-motif	GT1-motif	GT1-motif	GT1-motif	GT1-motif	GT1-motif	GT1-motif	GT1-motif	GT1-motif	GT1-motif	GT1-motif	GT1-motif					light responsive element
HSE	HSE	HSE	HSE				HSE		HSE	HSE	HSE	HSE							HSE	HSE																					cis-acting element involved in heat stress responsiveness
I-box	I-box	I-box	I-box	I-box	I-box	I-box							I-box	I-box			I-box	I-box	I-box	I-box	I-box	I-box	I-box	I-box							I-box	I-box	I-box	I-box	I-box	I-box	I-box	I-box	I-box	I-box	part of a light responsive element
LAMP-element							LAMP-element	LAMP-element	LAMP-element	LAMP-element	LAMP-element	LAMP-element	LAMP-element	LAMP-element																											part of a light responsive element
LTR	LTR	LTR	LTR	LTR	LTR	LTR			LTR	LTR	LTR	LTR			LTR	LTR	LTR	LTR			LTR	LTR	LTR	LTR													LTR				cis-acting element involved in low-temperature responsiveness
MBS			MBS	MBS	MBS	MBS	MBS	MBS	MBS	MBS			MBS	MBS			MBS	MBS	MBS	MBS	MBS	MBS							MBS	MBS			MBS	MBS	MBS	MBS	MBS	MBS	MBS	MBS	MYB binding site involved in drought-inducibility
MNF1					MNF1	MNF1									MNF1	MNF1					MNF1	MNF1				MNF1	MNF1	MNF1	MNF1	MNF1											light responsive element
motifI																															motifI	motifI									cis-acting regulatory element root specific
motifIIb					motifIIb	motifIIb	motifIIb	motifIIb													motifIIb	motifIIb	motifIIb	motifIIb																	abscisic acid responsive element
MRE					MRE	MRE							MRE	MRE			MRE	MRE							MRE				MRE	MRE											MYB binding site involved in light responsiveness
MSA-like													MSA-like	MSA-like																											cis-acting element involved in cell cycle regulation
NON-box																																	NON-box	NON-box	NON-box	NON-box					cis-acting regulatory element related to meristem specific activation
O2-site	O2-site	O2-site			O2-site	O2-site							O2-site	O2-site			O2-site	O2-site	O2-site	O2-site			O2-site	O2-site		O2-site	O2-site						O2-site	O2-site	O2-site	O2-site	O2-site	O2-site	O2-site	O2-site	cis-acting regulatory element involved in zein metabolism regulation
OBP-1site									OBP-1site	OBP-1site	OBP-1site	OBP-1site					OBP-1site	OBP-1site																							cis-acting regulatory element
P-box			P-box	P-box									P-box	P-box																											gibberellin-responsive element
Pc-CMA2a																							Pc-CMA2a	Pc-CMA2a																	part of a light responsive element
plant_AP-2-like															plant_AP-2-like	plant_AP-2-like
RY-element													RY-element	RY-element																											cis-acting regulatory element involved in seed-specific regulation
Skn-1_motif			Skn-1_motif	Skn-1_motif	Skn-1_motif	Skn-1_motif	Skn-1_motif	Skn-1_motif	Skn-1_motif	Skn-1_motif	Skn-1_motif	Skn-1_motif	Skn-1_motif	Skn-1_motif	Skn-1_motif	Skn-1_motif	Skn-1_motif	Skn-1_motif	Skn-1_motif	Skn-1_motif	Skn-1_motif	Skn-1_motif	Skn-1_motif	Skn-1_motif		Skn-1_motif	Skn-1_motif		Skn-1_motif	Skn-1_motif		Skn-1_motif	Skn-1_motif	Skn-1_motif	Skn-1_motif	Skn-1_motif	Skn-1_motif	Skn-1_motif	Skn-1_motif	Skn-1_motif	cis-acting regulatory element required for endosperm expression
Sp1	Sp1	Sp1	Sp1	Sp1	Sp1	Sp1	Sp1	Sp1	Sp1	Sp1	Sp1	Sp1	Sp1	Sp1	Sp1	Sp1	Sp1	Sp1	Sp1	Sp1	Sp1	Sp1	Sp1	Sp1	Sp1	Sp1	Sp1	Sp1	Sp1	Sp1	Sp1	Sp1	Sp1	Sp1	Sp1	Sp1	Sp1	Sp1	Sp1	Sp1	light responsive element
TATA-box	TATA-box	TATA-box	TATA-box	TATA-box	TATA-box	TATA-box	TATA-box	TATA-box	TATA-box	TATA-box	TATA-box	TATA-box	TATA-box	TATA-box	TATA-box	TATA-box	TATA-box	TATA-box	TATA-box	TATA-box	TATA-box	TATA-box	TATA-box	TATA-box	TATA-box	TATA-box	TATA-box	TATA-box	TATA-box	TATA-box	TATA-box	TATA-box	TATA-box	TATA-box	TATA-box	TATA-box	TATA-box	TATA-box	TATA-box	TATA-box	core promoter element around -30 of transcription start
TATC-box	TATC-box	TATC-box	TATC-box	TATC-box							TATC-box	TATC-box																													cis-acting element involved in gibberellin-responsiveness
TATCCAT/C-motif			TATCCAT/C-motif					TATCCAT/C-motif																																	TATCCAT
TC-rich repeats	TC-rich repeats	TC-rich repeats	TC-rich repeats	TC-rich repeats					TC-rich repeats	TC-rich repeats	TC-rich repeats	TC-rich repeats	TC-rich repeats	TC-rich repeats			TC-rich repeats	TC-rich repeats	TC-rich repeats	TC-rich repeats					TC-rich repeats	TC-rich repeats		TC-rich repeats		TC-rich repeats	TC-rich repeats	TC-rich repeats					TC-rich repeats	TC-rich repeats	TC-rich repeats	TC-rich repeats	cis-acting element involved in defense and stress responsiveness
TCA-element	TCA-element	TCA-element	TCA-element	TCA-element	TCA-element	TCA-element	TCA-element		TCA-element	TCA-element	TCA-element	TCA-element	TCA-element	TCA-element			TCA-element	TCA-element	TCA-element	TCA-element			TCA-element						TCA-element	TCA-element	TCA-element	TCA-element	TCA-element	TCA-element	TCA-element	TCA-element	TCA-element	TCA-element	TCA-element	TCA-element	cis-acting element involved in salicylic acid responsiveness
TCCACCT-motif															TCCACCT-motif	TCCACCT-motif					TCCACCT-motif	TCCACCT-motif			TCCACCT-motif	TCCACCT-motif							TCCACCT-motif	TCCACCT-motif	TCCACCT-motif	TCCACCT-motif
TCCC-motif							TCCC-motif	TCCC-motif	TCCC-motif	TCCC-motif			TCCC-motif	TCCC-motif									TCCC-motif	TCCC-motif	TCCC-motif				TCCC-motif	TCCC-motif	TCCC-motif	TCCC-motif	TCCC-motif	TCCC-motif	TCCC-motif	TCCC-motif					part of a light responsive element
TCT-motif					TCT-motif	TCT-motif	TCT-motif	TCT-motif	TCT-motif	TCT-motif	TCT-motif	TCT-motif			TCT-motif	TCT-motif	TCT-motif	TCT-motif	TCT-motif	TCT-motif			TCT-motif	TCT-motif	TCT-motif				TCT-motif	TCT-motif			TCT-motif	TCT-motif					TCT-motif	TCT-motif	part of a light responsive element
TGA-element	TGA-element	TGA-element							TGA-element	TGA-element	TGA-element	TGA-element			TGA-element	TGA-element					TGA-element	TGA-element			TGA-element	TGA-element		TGA-element					TGA-element	TGA-element					TGA-element		auxin-responsive element
TGACG-motif	TGACG-motif	TGACG-motif	TGACG-motif	TGACG-motif	TGACG-motif	TGACG-motif	TGACG-motif	TGACG-motif	TGACG-motif	TGACG-motif	TGACG-motif	TGACG-motif	TGACG-motif	TGACG-motif	TGACG-motif	TGACG-motif					TGACG-motif	TGACG-motif	TGACG-motif	TGACG-motif	TGACG-motif	TGACG-motif	TGACG-motif	TGACG-motif	TGACG-motif	TGACG-motif			TGACG-motif	TGACG-motif	TGACG-motif	TGACG-motif	TGACG-motif	TGACG-motif		TGACG-motif	cis-acting regulatory element involved in the MeJA-responsiveness
TGG-motif																													TGG-motif	TGG-motif	TGG-motif	TGG-motif									part of a light responsive element
TGGCA-motif																																			TGGCA-motif	TGGCA-motif			TGACG-motif		part of a light responsive element
W box	W box	W box											W box	W box			W box	W box	W box	W box			W box						W box	W box	W box	W box	W box	W box	W box	W box	W box	W box	W box	W box
WUN-motif																			WUN-motif	WUN-motif					WUN-motif			WUN-motif													wound-responsive element
Unnamed__1	Unnamed__1	Unnamed__1	Unnamed__1	Unnamed__1	Unnamed__1	Unnamed__1	Unnamed__1	Unnamed__1	Unnamed__1	Unnamed__1	Unnamed__1	Unnamed__1	Unnamed__1	Unnamed__1	Unnamed__1	Unnamed__1	Unnamed__1	Unnamed__1	Unnamed__1	Unnamed__1	Unnamed__1	Unnamed__1	Unnamed__1	Unnamed__1			Unnamed__1				Unnamed__1	Unnamed__1	Unnamed__1	Unnamed__1	Unnamed__1	Unnamed__1	Unnamed__1	Unnamed__1	Unnamed__1	Unnamed__1	CGTGG
Unnamed__2					Unnamed__2	Unnamed__2	Unnamed__2	Unnamed__2	Unnamed__2	Unnamed__2	Unnamed__2	Unnamed__2	Unnamed__2	Unnamed__2	Unnamed__2	Unnamed__2			Unnamed__2	Unnamed__2					Unnamed__2	Unnamed__2			Unnamed__2	Unnamed__2			Unnamed__2	Unnamed__2	Unnamed__2				Unnamed__2	Unnamed__2	CCCCGG
Unnamed__3	Unnamed__3	Unnamed__3	Unnamed__3	Unnamed__3	Unnamed__3	Unnamed__3	Unnamed__3	Unnamed__3	Unnamed__3	Unnamed__3	Unnamed__3	Unnamed__3	Unnamed__3	Unnamed__3							Unnamed__3	Unnamed__3	Unnamed__3	Unnamed__3							Unnamed__3	Unnamed__3	Unnamed__3	Unnamed__3			Unnamed__3	Unnamed__3	Unnamed__3	Unnamed__3	CGTGG
Unnamed__4	Unnamed__4	Unnamed__4	Unnamed__4	Unnamed__4	Unnamed__4	Unnamed__4	Unnamed__4	Unnamed__4	Unnamed__4	Unnamed__4	Unnamed__4	Unnamed__4	Unnamed__4	Unnamed__4	Unnamed__4	Unnamed__4	Unnamed__4	Unnamed__4	Unnamed__4	Unnamed__4	Unnamed__4	Unnamed__4	Unnamed__4	Unnamed__4	Unnamed__4	Unnamed__4	Unnamed__4	Unnamed__4	Unnamed__4	Unnamed__4	Unnamed__4	Unnamed__4	Unnamed__4	Unnamed__4	Unnamed__4	Unnamed__4	Unnamed__4	Unnamed__4	Unnamed__4	Unnamed__4	CTCC
Unnamed__6							Unnamed__6	Unnamed__6															Unnamed__6	Unnamed__6													Unnamed__6	Unnamed__6			SEF4 factor binding site
Unnamed__8							Unnamed__8	Unnamed__8	Unnamed__8	Unnamed__8											Unnamed__8	Unnamed__8	Unnamed__8	Unnamed__8
Unnamed__9									Unnamed__9	Unnamed__9													Unnamed__9	Unnamed__9
Unnamed__10									Unnamed__10	Unnamed__10											Unnamed__10	Unnamed__10	Unnamed__10	Unnamed__10
Unnamed__12									Unnamed__12	Unnamed__12											Unnamed__12	Unnamed__12	Unnamed__12	Unnamed__12
Unnamed__14									Unnamed__14	Unnamed__14											Unnamed__14	Unnamed__14	Unnamed__14	Unnamed__14
Unnamed__15															Unnamed__15	Unnamed__15												Unnamed__15					Unnamed__15	Unnamed__15
Unnamed__16																					Unnamed__16	Unnamed__16	Unnamed__16	Unnamed__16
Unnamed__17																			Unnamed__17	Unnamed__17						Unnamed__17	Unnamed__17	Unnamed__17
ABRE2																											ABRE2
ABRE3a																													ABRE3a	ABRE3a	ABRE3a	ABRE3a
ABRE4																													ABRE4	ABRE4	ABRE4	ABRE4
AC-I																											AC-I
as-1					as-1	as-1			as-1	as-1	as-1	as-1	as-1		as-1	as-1																					as-1
AT~TATA-box									AT~TATA-box	AT~TATA-box					AT~TATA-box	AT~TATA-box	AT~TATA-box	AT~TATA-box					AT~TATA-box					AT~TATA-box	AT~TATA-box	AT~TATA-box	AT~TATA-box	AT~TATA-box			AT~TATA-box	AT~TATA-box
Box II																											Box II														part of a light responsive element
CARE									CARE	CARE
CCGTCC motif
dOCT	dOCT	dOCT			dOCT
DRE core	DRE core	DRE core											DRE core	DRE core	DRE core	DRE core
DRE1																					DRE1	DRE1
E2Fb							E2Fb
H-box																																	H-box	H-box
L-box																											L-box														part of a light responsive element
MYB	MYB	MYB	MYB	MYB		Myb			Myb	Myb			MYB	MYB			MYB	MYB	MYB	MYB	MYB	MYB	MYB	MYB	MYB	MYB	MYB	MYB			MYB	MYB	Myb	Myb	MYB	MYB	MYB	MYB	Myb	Myb
MYB recognition site					MYB recognition site	MYB recognition site							MYB recognition site	MYB recognition site																	MYB recognition site						MYB recognition site	MYB recognition site			MYB recognition site
Myb-binding site													Myb-binding site	Myb-binding site			Myb-binding site	Myb-binding site			Myb-binding site	Myb-binding site			Myb-binding site	Myb-binding site		Myb-binding site			Myb-binding site	Myb-binding site			Myb-binding site	Myb-binding site	Myb-binding site	Myb-binding site
MYB-like sequence																			MYB-like sequence	MYB-like sequence	MYB-like sequence	MYB-like sequence		MYB-like sequence	MYB-like sequence	MYB-like sequence		MYB-like sequence
MYC	MYC	MYC	MYC	MYC	MYC	MYC			MYC	MYC	MYC	MYC					MYC	MYC	MYC	MYC	MYC	MYC			MYC	MYC	MYC	MYC	MYC	MYC	MYC
re2f-1															re2f-1	re2f-1
STRE	STRE	STRE	STRE		STRE		STRE		STRE	STRE	STRE	STRE	STRE	STRE	STRE	STRE	STRE				STRE	STRE	STRE	STRE							STRE		STRE	STRE			STRE	STRE	STRE	STRE
WRE3																			WRE3	WRE3													WRE3	WRE3	WRE3	WRE3		WRE3
total numbers	39	36	36	37	40	40	33	31	49	49	43	43	42	40	34	34	38	37	40	40	39	38	43	41	32	32	32	32	37	38	35	34	43	45	38	37	39	39	31	34

## Sheet: summarize
Table S3. Classification of cis-regulatory elements.
light	Abiotic	Biotic	tissue	Core	circadian	cell cycle	Unknown
ACE	AAGAA	box E	NON-box	5UTR Py-rich stretch	circadian	MSA-like	Unnamed__1
3-AF1 binding site	ABRE	box S	plant_AP-2-like	A-box			Unnamed__2
Box 4	ARE	Box-W1	as-2-box	AT-rich element			Unnamed__3
GA-motif	AuxRR-core	CGTCA-motif	RY-element	CAAT-box			Unnamed__4
GAG-motif	CCAAT-box	EIRE	AC-II	CATT-motif			Unnamed__6
GATA-motif	CE3	TC-rich repeats	CAT-box	F-box			Unnamed__8
G-Box	CTAG-motif	W-box	CCGTCC-box	TATA-box			Unnamed__9
G-box	ERE	WUN motif	GCN4_motif	ATGCAAATmotif			Unnamed__10
GT1-motif	GARE-motif	MYB recognition site	O2-site				Unnamed__12
MNF1	GC-motif		Skn-1_motif				Unnamed__14
MRE	HSE		motifI				Unnamed__15
Sp1	LTR						Unnamed__16
ATC-motif	MBS						Unnamed__17
ATCT-motif	motif IIb						BoxIII
BoxI	TATC-Box						OBP-1site
C-box	TGACG-motif						GCCbox
chs-Unit1m1	TGA-element						TATCCAT/C-motif
Gap-box	P-box						TCCACCT-motif
I-box	TCA-element						ABRE2
LAMP-element							ABRE3a
Pc-CMA2a							ABRE4
TCCC-motif							AC-I
TCT-motif							as-1
TGGCA-motif							AT~TATA-box
TGG-motif							CARE
AAAC-motif							CCGTCC motif
AE-box							dOCT
Box II							DRE core
L-box							DRE1
							E2Fb
							H-box
							MYB
							Myb-binding site
							MYB-like sequence
							MYC
							re2f-1
							STRE
							WRE3

## Sheet: hormone
hormone	Kinds of the cis-acting regulatory element	TaTAW1-1AL	TtuTAW1-1A	TaTAW1-1BL	TtuTAW1-1B	TaG1L8-1AL	TtuG1L8-1A	TaG1L8-1BL	TtuG1L8-1B	TaG1L9-1AL	TtuG1L9-1A	TaG1L9-1BL	TtuG1L9-1B	TaG1-2AL	TtuG1-2A	TaG1-2BL	TtuG1-2B	TaG1L4-2AL	TtuG1L4-2A	TaG1L4-2BL	TtuG1L4-2B	TaG1L7-3AL	TtuG1L7-3A	TaG1L7-3BL	TtuG1L7-3B	TaG1L3-6AL	TtuG1L3-6A	TaG1L3-6AL	TtuG1L3-6A	TaTH1-6AL	TtuTH1-6A	TaTH1-6BL	TtuTH1-6B	TaG1L1-6AS	TtuG1L1-6A	TaG1L1-6BS	TtuG1L1-6B	TaG1L2-7AL	TtuG1L2-7A	TaG1L2-7BL	TtuG1L2-7B	annotation
ABA	motifIIb					motifIIb	motifIIb	motifIIb	motifIIb													motifIIb	motifIIb	motifIIb	motifIIb																	abscisic acid responsive element
ABA	ABRE			ABRE	ABRE	ABRE	ABRE	ABRE	ABRE	ABRE	ABRE	ABRE	ABRE	ABRE	ABRE							ABRE	ABRE	ABRE	ABRE								ABRE					ABRE	ABRE			cis-acting element involved in the abscisic acid responsiveness
ABA and VP1	CE3																							CE3	CE3																	cis-acting element involved in ABA and VP1 responsiveness
auxin	TGA-element		TGA-element							TGA-element	TGA-element	TGA-element	TGA-element									TGA-element	TGA-element			TGA-element								TGA-element	TGA-element							auxin-responsive element
auxin	AuxRR-core											AuxRR-core	AuxRR-core					AuxRR-core	AuxRR-core	AuxRR-core	AuxRR-core	AuxRR-core	AuxRR-core	AuxRR-core	AuxRR-core	AuxRR-core	AuxRR-core	AuxRR-core	AuxRR-core													cis-acting regulatory element involved in auxin responsiveness
MeJA	CGTCA-motif	CGTCA-motif	CGTCA-motif	CGTCA-motif	CGTCA-motif	CGTCA-motif	CGTCA-motif	CGTCA-motif	CGTCA-motif			CGTCA-motif	CGTCA-motif	CGTCA-motif	CGTCA-motif	CGTCA-motif	CGTCA-motif					CGTCA-motif	CGTCA-motif	CGTCA-motif	CGTCA-motif	CGTCA-motif	CGTCA-motif	CGTCA-motif	CGTCA-motif	CGTCA-motif	CGTCA-motif			CGTCA-motif	CGTCA-motif	CGTCA-motif	CGTCA-motif	CGTCA-motif	CGTCA-motif	CGTCA-motif	CGTCA-motif	cis-acting regulatory element involved in the MeJA-responsiveness
MeJA	TGACG-motif	TGACG-motif	TGACG-motif	TGACG-motif	TGACG-motif	TGACG-motif	TGACG-motif	TGACG-motif	TGACG-motif			TGACG-motif	TGACG-motif	TGACG-motif	TGACG-motif	TGACG-motif	TGACG-motif					TGACG-motif	TGACG-motif	TGACG-motif	TGACG-motif	TGACG-motif	TGACG-motif	TGACG-motif	TGACG-motif	TGACG-motif	TGACG-motif			TGACG-motif	TGACG-motif	TGACG-motif	TGACG-motif	TGACG-motif	TGACG-motif		TGACG-motif	cis-acting regulatory element involved in the MeJA-responsiveness
gibberellin	P-box			P-box	P-box									P-box	P-box																											gibberellin-responsive element
gibberellin	TATC-box	TATC-box	TATC-box	TATC-box	TATC-box							TATC-box	TATC-box																													cis-acting element involved in gibberellin-responsiveness
GA	GARE-motif	GARE-motif	GARE-motif									GARE-motif	GARE-motif					GARE-motif	GARE-motif	GARE-motif	GARE-motif	GARE-motif	GARE-motif									GARE-motif	GARE-motif	GARE-motif	GARE-motif	GARE-motif	GARE-motif	GARE-motif	GARE-motif			gibberellin-responsive element
salicylic acid	TCA-element	TCA-element	TCA-element	TCA-element	TCA-element	TCA-element	TCA-element	TCA-element		TCA-element	TCA-element	TCA-element	TCA-element	TCA-element	TCA-element			TCA-element	TCA-element	TCA-element	TCA-element			TCA-element						TCA-element	TCA-element	TCA-element	TCA-element	TCA-element	TCA-element	TCA-element	TCA-element	TCA-element	TCA-element	TCA-element	TCA-element	cis-acting element involved in salicylic acid responsiveness
ethylene	ERE							ERE	ERE																															ERE	ERE	ethylene-responsive element
[truncated: 1 more columns]
